# Supplementary material for: Aluminum-Doped Zinc Oxide Improved by Silver Nanowires for Flexible, Semitransparent and Conductive Electrodes on Textile with High Temperature Stability
Source: Materials (Basel). 2023 May 25;16(11):3961. doi: 10.3390/ma16113961 (PMC10253794; doi:10.3390/ma16113961)
Supplement: Supplementary file 1 [file materials-16-03961-s001.zip]

Archive with 1 entries (1 files):
- materials-2385659-supplementary.pdf
